# Supplementary material for: Loss of CXC-Chemokine Receptor 1 Expression in Chorioamnionitis Is Associated with Adverse Perinatal Outcomes
Source: Diagnostics (Basel). 2022 Apr 1;12(4):882. doi: 10.3390/diagnostics12040882 (PMC9028796; doi:10.3390/diagnostics12040882)
Supplement: Supplementary file 1 [file diagnostics-12-00882-s001.zip]

Archive with 1 entries (1 files):
- diagnostics-1613305-supplementary.pdf
